# Supplementary material for: Fascin limits Myosin activity within Drosophila border cells to control substrate stiffness and promote migration
Source: eLife. 2021 Oct 26;10:e69836. doi: 10.7554/eLife.69836 (PMC8547955; doi:10.7554/eLife.69836)
Supplement: Figure 2—figure supplement 1—source data 2. [file elife-69836-fig2-figsupp1-data2.zip]

Archive with 14 entries (13 files):
- Figure 2- supplemental figure 1- source data/
- __MACOSX/._Figure 2- supplemental figure 1- source data
- Figure 2- supplemental figure 1- source data/Figure 2 - supplemental figure 1 - source data 5.jpg
- __MACOSX/Figure 2- supplemental figure 1- source data/._Figure 2 - supplemental figure 1 - source data 5.jpg
- Figure 2- supplemental figure 1- source data/Figure 2 - supplemental figure 1 - source data 4.jpg
- __MACOSX/Figure 2- supplemental figure 1- source data/._Figure 2 - supplemental figure 1 - source data 4.jpg
- Figure 2- supplemental figure 1- source data/Figure 2 - supplemental figure 1 - source data 3.jpg
- __MACOSX/Figure 2- supplemental figure 1- source data/._Figure 2 - supplemental figure 1 - source data 3.jpg
- Figure 2- supplemental figure 1- source data/Figure 2 - supplemental figure 1 - source data 2.jpg
- __MACOSX/Figure 2- supplemental figure 1- source data/._Figure 2 - supplemental figure 1 - source data 2.jpg
- Figure 2- supplemental figure 1- source data/.DS_Store
- __MACOSX/Figure 2- supplemental figure 1- source data/._.DS_Store
- Figure 2- supplemental figure 1- source data/Figure 2 - supplemental figure 1 - source data 6.png
- __MACOSX/Figure 2- supplemental figure 1- source data/._Figure 2 - supplemental figure 1 - source data 6.png
