# Supplementary material for: Fascin limits Myosin activity within Drosophila border cells to control substrate stiffness and promote migration
Source: eLife. 2021 Oct 26;10:e69836. doi: 10.7554/eLife.69836 (PMC8547955; doi:10.7554/eLife.69836)
Supplement: Figure 3—source data 1. [file elife-69836-fig3-data1.xlsx]

## Sheet: Sheet1
F: AFM (kPa)
yw basement membrane	fascin-/- basement membrane	yw nurse cell	fascin-/- nurse cell
20.36	12.7	6.86	38.5
21.3	13.4	7.01	37.05
20.5	18.8	6.88	37.27
18	27	6.67	39.17
18.93	17.5	6.8	41.13
20.97	19	6.49	38.3
27	12.5	6.65	39.2
20.89	20.4	6.78	28.7
20.41	20	6.54	27.9
20.21	21.8	6.54	27.4
20.8	27.7	6.55	31.6
19.66	8.26	6.38	31.22
18	13.7	6.35	30.8
19.4	11.8	6.1	34.97
17.5	23	5.86	33.33
15	8.72	6.08	32.38
20.36	12.7	6.71	31.38
17.46	14.9	6.1	38.36
19.36	15.8	6.52	37.36
20.82	19.22	6.72	37.5
18.5	17	6.53	36.22
21.61	15.2	4.36	34.47
19.54	16	6.55	34.39
17.52	11.2	6.52	33.26
19.77	18.6	6.53	32.22
19.32	27	6.67	31.02
18.76	22.53	6.54	31.11
22	20.5	6.15	30.43
20.96	20.8	7.13	31.78
23.33	12	7.24	25.94
23.96	19.88	7.18	25.97
24.38	17.8	6.98	24.53
22.38	25	7.1	23.28
20.6	39	7.02	22.9
20.5	33	7.01	23.62
24.34	33.3	7.64	22.7
22.61	20.3	7.65	27.68
23.5	34.5	7.4	43.69
23.7	49.4	7.39	45.6
23.2	25.6	7.41	43.38
26.09	31.8	8.1	47.52
22.75	37.7	7.98	26.67
26	30.9	7.75	25.8
25.57	35.8	7.8	25.41
24.4	24	8.02	25.07
26.01	30.3	8.04	24.09
22.88	30.6	8.07	25.74
26	32.7	10.88	31.86
18.3	22	11.22	10.16
23.5	25.5	11	11.2
22	45.2	10.56	12.16
27.8	13.11	10.66	11.6
23.4	48	13.17	13.43
24.38	49	12.63	23.25
26.16	48	12.68	18.84
25.9	28	12.2	18.24
25.5	24	12.47	23.19
25.4	41	12.51	18.41
22.6	33	13.52	19.98
26.55	34.6	13.19	15.38
26.7	31	14.05	15.08
25.69	43	13.79	16.09
27.8	37	14.05	15.27
26	42.3	13.64	16.87
27.33	32.23	13.43	22.35
27.13	35.6	13.28	19.33
27.6	37	13.29	21.6
24.43	40.6	13.25	23.79
30	40	13.75	21.08
27.6	32	13.55	25.16
26.69	42	13.8	18.49
26.17	42.5	12.61	20.2
26.7	47.2	12.64	23.81
25.7	62.6	12.76	18.34
27.3	32	13.3	16.98
28.27	52	13.04	19.06
27.14	41	12.85	22.3
27.6	46.5	12.19	20.53
30.1	28.4	14.35	17.05
28.5	52	13.98	21.87
26	37.6	13.68	21.1
25.7	44.16	13.68	20.92
24.3	31.43	13.74	19.86
28	49	14.05	20.22
27.5	40	13.82	16.75
25.4	48.7	13.77	16.39
27.3	39.5	13.06	18.9
27.4		13.75	19.47
27.7	64.8	14.15	19.26
28.9	25.4	13.36
30.5		12.54
26	66	13.13
27.7	32.15	13.29
27.4		13.76
28.8	65	13.3
29	28.11	13.34
29.7	11.9	13.66
30.1	18.9	12.98
30.8	19.68	12.75
27.8	11	13.7
28.4	9.5
25.7	10.3
	10.25
	39.7
	19
	9
	11
	12.24
	10.97
	25.6
	19.85
	10.57
	11.5
	14.7
	25.8
	23.22
	19.8
	12.14
	11.2
	23
	29.95
	12.7
	13
	18.7
	21.17
	18.4
	6.8
	28.24
	12.3
	19
	23.65
	22.52
	12.8
	15
	13.2
	19.3
	14
	8
	34.53
